# Supplementary material for: Repair of Retinal Degeneration by Human Amniotic Epithelial Stem Cell–Derived Photoreceptor–like Cells
Source: Int J Mol Sci. 2022 Aug 5;23(15):8722. doi: 10.3390/ijms23158722 (PMC9369429; doi:10.3390/ijms23158722)
Supplement: Supplementary file 1 [file ijms-23-08722-s001.zip]

Archive with 1 entries (1 files):
- ijms-1825148-supplementary.pdf
